# Supplementary material for: Effect of Size and Temperature on Water Dynamics inside Carbon Nano-Tubes Studied by Molecular Dynamics Simulation
Source: Molecules. 2021 Oct 13;26(20):6175. doi: 10.3390/molecules26206175 (PMC8540028; doi:10.3390/molecules26206175)
Supplement: Supplementary file 1 [file molecules-26-06175-s001.zip]

Archive with 1 entries (1 files):
- molecules-1415935-supplementary.pdf
